# Supplementary material for: Isolation, Purification, Fractionation, and Hepatoprotective Activity of Polygonatum Polysaccharides
Source: Molecules. 2024 Feb 28;29(5):1038. doi: 10.3390/molecules29051038 (PMC10935244; doi:10.3390/molecules29051038)
Supplement: Supplementary file 1 [file molecules-29-01038-s001.zip]

Archive with 1 entries (1 files):
- molecules-2855005-supplementary.pdf
